# Supplementary material for: Identification of the Karyopherin Superfamily in Maize and Its Functional Cues in Plant Development
Source: Int J Mol Sci. 2022 Nov 15;23(22):14103. doi: 10.3390/ijms232214103 (PMC9699179; doi:10.3390/ijms232214103)
Supplement: Supplementary file 1 [file ijms-23-14103-s001.zip]

Archive with 1 entries (1 files):
- ijms-1982330-supplementary.pdf
